# Supplementary material for: Antibiotic Resistance Genes in Aerosols: Baseline from Kuwait
Source: Int J Mol Sci. 2023 Apr 4;24(7):6756. doi: 10.3390/ijms24076756 (PMC10095457; doi:10.3390/ijms24076756)
Supplement: Supplementary file 1 [file ijms-24-06756-s001.zip]

Archive with 2 entries (1 files):
- ijms-2310210-supplementary/
- ijms-2310210-supplementary/ijms-2310210-supplementary.xlsx
