# Supplementary material for: Antibiotic Resistance Genes in Aerosols: Baseline from Kuwait
Source: Int J Mol Sci. 2023 Apr 4;24(7):6756. doi: 10.3390/ijms24076756 (PMC10095457; doi:10.3390/ijms24076756)
Supplement: Supplementary file 1 [file ijms-24-06756-s001.zip › ijms-2310210-supplementary/ijms-2310210-supplementary.xlsx]

## Sheet: Ind-Out
Table S1: ARG host analysis of indoor (K-I) and outdoor (K-O) aerosols
Gene	Species	Accession	Family	Mechanism
IMP-2	Acinetobacter baumannii	CAB94707	IMP beta-lactamase	antibiotic inactivation
OXA-45	Pseudomonas aeruginosa	CAD58780	OXA beta-lactamase	antibiotic inactivation
OXA-60	Ralstonia pickettii	AAQ08905	OXA beta-lactamase	antibiotic inactivation
IMP-1	Pseudomonas aeruginosa	CAA11471	IMP beta-lactamase	antibiotic inactivation
CTX-M-1	Escherichia coli	CAA63262	CTX-M beta-lactamase	antibiotic inactivation
OXA-54	Shewanella oneidensis	AAR89917	OXA beta-lactamase	antibiotic inactivation
OXA-51	Acinetobacter baumannii	CAC83905	OXA beta-lactamase	antibiotic inactivation
IMP-5	Acinetobacter baumannii	AAK27847	IMP beta-lactamase	antibiotic inactivation
CTX-M-9	Escherichia coli	AAF05311	CTX-M beta-lactamase	antibiotic inactivation
TLA-1	Escherichia coli	AAD37403	TLA beta-lactamase	antibiotic inactivation
CFE-1	Escherichia coli	BAC76072	CMY beta-lactamase	antibiotic inactivation
ACT-1	Klebsiella pneumoniae	AAC45086	ACT beta-lactamase	antibiotic inactivation
CTX-M-8	Citrobacter amalonaticus	AAF04388	CTX-M beta-lactamase	antibiotic inactivation
CMY-10	Klebsiella aerogenes	AAK31368	CMY beta-lactamase	antibiotic inactivation
OXA-48	Klebsiella pneumoniae	AAP70012	OXA beta-lactamase	antibiotic inactivation
OXA-58	Acinetobacter baumannii ACICU	ACC58995	OXA beta-lactamase	antibiotic inactivation
OXA-2	Plasmid R46	AAB59082	OXA beta-lactamase	antibiotic inactivation
OXA-23	Acinetobacter baumannii	AAV65289	OXA beta-lactamase	antibiotic inactivation
msrA	Staphylococcus epidermidis	CAA36304	ABC-F ATP-binding cassette ribosomal protection protein	antibiotic target protection
VIM-1	Pseudomonas aeruginosa	AAN63496	VIM beta-lactamase	antibiotic inactivation
OXA-55	Shewanella algae	AAR03105	OXA beta-lactamase	antibiotic inactivation
mecA	Staphylococcus aureus	AGC51118	methicillin resistant PBP2	antibiotic target replacement
ACC-3	Hafnia alvei	AAF86697	ACC beta-lactamase	antibiotic inactivation
VIM-13	Pseudomonas aeruginosa	ABC94518	VIM beta-lactamase	antibiotic inactivation
OXA-10	Escherichia coli	AAG45720	OXA beta-lactamase	antibiotic inactivation
OXA-24	Acinetobacter baumannii	AAM34291	OXA beta-lactamase	antibiotic inactivation
QnrC	Proteus mirabilis	ACK75961	quinolone resistance protein (qnr)	antibiotic target protection
ACC-1	Klebsiella pneumoniae	CAB46491	ACC beta-lactamase	antibiotic inactivation
OXA-50	Pseudomonas aeruginosa	AAQ76277	OXA beta-lactamase	antibiotic inactivation
VIM-7	Pseudomonas aeruginosa	CAD61201	VIM beta-lactamase	antibiotic inactivation
BES-1	Serratia marcescens	AAF61147	BES Beta-lactamase	antibiotic inactivation
BIC-1	Pseudomonas fluorescens	ADB56658	BIC Beta-lactamase	antibiotic inactivation

## Sheet: HI-1 hospital
Table S2: ARG host analysis of HI-1 aerosols
Gene	Species	Accession	Family	Mechanism
IMP-2	Acinetobacter baumannii	CAB94707	IMP beta-lactamase	antibiotic inactivation
IMP-5	Acinetobacter baumannii	AAK27847	IMP beta-lactamase	antibiotic inactivation
CTX-M-9	Escherichia coli	AAF05311	CTX-M beta-lactamase	antibiotic inactivation
OXA-18	Pseudomonas aeruginosa	AAB58555	OXA beta-lactamase	antibiotic inactivation
OXA-48	Klebsiella pneumoniae	AAP70012	OXA beta-lactamase	antibiotic inactivation
OXA-58	Acinetobacter baumannii ACICU	ACC58995	OXA beta-lactamase	antibiotic inactivation
OXA-55	Shewanella algae	AAR03105	OXA beta-lactamase	antibiotic inactivation
OXA-10	Escherichia coli	AAG45720	OXA beta-lactamase	antibiotic inactivation
QnrC	Proteus mirabilis	ACK75961	quinolone resistance protein (qnr)	antibiotic target protection
BES-1	Serratia marcescens	AAF61147	BES Beta-lactamase	antibiotic inactivation

## Sheet: HI-2 hospital
Table S3: ARG host analysis of HI-2 aerosols
Gene	Species	Accession	Family	Mechanism
IMP-5	Acinetobacter baumannii	AAK27847	IMP beta-lactamase	antibiotic inactivation
OXA-58	Acinetobacter baumannii ACICU	ACC58995	OXA beta-lactamase	antibiotic inactivation
msrA	Staphylococcus epidermidis	CAA36304	ABC-F ATP-binding cassette ribosomal protection protein	antibiotic target protection
OXA-24	Acinetobacter baumannii	AAM34291	OXA beta-lactamase	antibiotic inactivation
QnrC	Proteus mirabilis	ACK75961	quinolone resistance protein (qnr)	antibiotic target protection

## Sheet: HI-3 hospital
Table S4: ARG host analysis of HI-3 aerosols
Gene	Species	Accession	Family	Mechanism
aadA	Escherichia coli	AAO49597	ANT(3'''')	antibiotic inactivation
